# Supplementary material for: Genetic analysis of 32 InDels in four ethnic minorities from Chinese Xinjiang
Source: PLoS One. 2021 Apr 22;16(4):e0250206. doi: 10.1371/journal.pone.0250206 (PMC8061914; doi:10.1371/journal.pone.0250206)
Supplement: S1 Table — (XLSX) [file pone.0250206.s003.xlsx]

## Sheet: S1 Table
S1 Table. Reference population samples and 4 studied population samples.
	World Region	Population*	Abbr.	Sample size	Source
1	AFR (African)	African Caribbean in Barbados	ACB	96	1000 Genomes Project [16]
2		African Ancestry in Southwest US	ASW	61	1000 Genomes Project [16]
3		Esan in Nigeria	ESN	99	1000 Genomes Project [16]
4		Gambian in Western Division, The Gambia	GWD	113	1000 Genomes Project [16]
5		Luhya in Webuye, Kenya	LWK	99	1000 Genomes Project [16]
6		Mende in Sierra Leone	MSL	85	1000 Genomes Project [16]
7		Yoruba in Ibadan, Nigeria	YRI	108	1000 Genomes Project [16]
8	AMR (American)	Colombian in Medellin, Colombia	CLM	94	1000 Genomes Project [16]
9		Mexican Ancestry in Los Angeles, California	MXL	64	1000 Genomes Project [16]
10		Peruvian in Lima, Peru	PEL	85	1000 Genomes Project [16]
11		Puerto Rican in Puerto Rico	PUR	104	1000 Genomes Project [16]
12	EAS (East Asian)	Chinese Dai in Xishuangbanna, China	CDX	93	1000 Genomes Project [16]
13		Han Chinese in Beijing, China	CHB	103	1000 Genomes Project [16]
14		Han Chinese South	CHS	105	1000 Genomes Project [16]
15		Japanese in Tokyo, Japan	JPT	104	1000 Genomes Project [16]
16		Kinh in Ho Chi Minh City, Vietnam	KHV	99	1000 Genomes Project [16]
17		Han Chinese in Hubei, China	Hubei Han	204	our previous study [11]
18		Kazakh in Xinjiang, China	Xinjiang Kazakh	150	our study
19		Hui in Xinjiang, China	Xinjiang Hui	150	our study
20		Mongolian in Xinjiang, China	Xinjiang Mongol	150	our study
21		Uygur in Xinjiang, China	Xinjiang Uygur	150	our study
22	EUR (European)	Utah residents (CEPH) with Northern and Western European ancestry	CEU	99	1000 Genomes Project [16]
23		Finnish in Finland	FIN	99	1000 Genomes Project [16]
24		British in England and Scotland	GBR	91	1000 Genomes Project [16]
25		Iberian populations in Spain	IBS	107	1000 Genomes Project [16]
26		Toscani in Italia	TSI	107	1000 Genomes Project [16]
27	SAS (South Asian)	Bengali in Bangladesh	BEB	86	1000 Genomes Project [16]
28		Gujarati Indian in Houston, TX	GIH	103	1000 Genomes Project [16]
29		Indian Telugu in the UK	ITU	102	1000 Genomes Project [16]
30		Punjabi in Lahore, Pakistan	PJL	96	1000 Genomes Project [16]
31		Sri Lankan Tamil in the UK	STU	102	1000 Genomes Project [16]
*The studied populations are highlighted in bold and italic, others are reference populations.
