# Supplementary material for: Genetic analysis of 32 InDels in four ethnic minorities from Chinese Xinjiang
Source: PLoS One. 2021 Apr 22;16(4):e0250206. doi: 10.1371/journal.pone.0250206 (PMC8061914; doi:10.1371/journal.pone.0250206)
Supplement: S2 Table — MAF: minimum allele frequency; Hobs: observed heterozygosity; Hexp: expected heterozygosity; PD: power of discrimination; PE: power of exclusion; PIC: polymorphic information content; HWE-p: Hardy-Weinberg equilibrium p values. (XLSX) [file pone.0250206.s004.xlsx]

## Sheet: S2 Table
S2 Table. Allele frequencies and forensic parameters of the 32 InDels in the four ethnic minorities from Chinese Xinjiang. MAF: minimum allele frequency; Hobs: observed heterozygosity; Hexp: expected heterozygosity; PD: power of discrimination; PE: power of exclusion; PIC: polymorphic information content; HWE-p: Hardy-Weinberg equilibrium p values.
Locus	Xinjiang Hui (n=150)										Xinjiang Mongol (n=150)										Xinjiang Uygur (n=150)										Xinjiang Kazakh (n=150)
	F(del)	F(ins)	MAF	Hobs	Hexp	PD	PE	PIC	HWE-p		F(del)	F(ins)	MAF	Hobs	Hexp	PD	PE	PIC	HWE-p		F(del)	F(ins)	MAF	Hobs	Hexp	PD	PE	PIC	HWE-p		F(del)	F(ins)	MAF	Hobs	Hexp	PD	PE	PIC	HWE-p
rs6481	0.393333	0.606667	0.393333	0.466667	0.47884	0.617244	0.159962	0.363363	0.765347		0.343333	0.656667	0.343333	0.44667	0.45242	0.598311	0.144941	0.349251	0.887436		0.393333	0.606667	0.393333	0.54667	0.47884	0.575644	0.231696	0.363363	0.0963359		0.363333	0.636667	0.363333	0.5	0.46419	0.587644	0.1875	0.355625	0.379197
rs2307976	0.516667	0.483333	0.483333	0.553333	0.50111	0.593511	0.238576	0.374722	0.200865		0.6	0.4	0.4	0.45333	0.48161	0.625067	0.149827	0.3648	0.488316		0.653333	0.346667	0.346667	0.4	0.45449	0.612978	0.11392	0.350383	0.180129		0.683333	0.316667	0.316667	0.42	0.43423	0.588178	0.126554	0.339129	0.725214
rs35851958	0.503333	0.496667	0.496667	0.46	0.50165	0.642578	0.154834	0.374989	0.307626		0.473333	0.526667	0.473333	0.42667	0.50025	0.652178	0.130981	0.374288	0.0714982		0.493333	0.506667	0.493333	0.54667	0.50158	0.598311	0.231696	0.374956	0.269453		0.453333	0.546667	0.453333	0.493333	0.4973	0.623911	0.181733	0.372813	0.922555
rs3837647	0.536667	0.463333	0.463333	0.486667	0.49897	0.628711	0.176098	0.373652	0.763051		0.446667	0.553333	0.446667	0.54667	0.49596	0.592711	0.231696	0.372139	0.214241		0.453333	0.546667	0.453333	0.49333	0.4973	0.623911	0.181733	0.372813	0.922555		0.466667	0.533333	0.466667	0.52	0.49944	0.612178	0.205608	0.373886	0.614576
rs2307433	0.446667	0.553333	0.446667	0.493333	0.49596	0.622578	0.181733	0.372139	0.948614		0.49	0.51	0.49	0.46	0.50147	0.6424	0.154834	0.3749	0.309703		0.516667	0.483333	0.483333	0.44667	0.50111	0.646844	0.144941	0.374722	0.1823		0.5	0.5	0.5	0.48	0.50167	0.6344	0.170592	0.375	0.595514
rs3841948	0.42	0.58	0.42	0.52	0.48883	0.6016	0.205608	0.368518	0.44504		0.316667	0.683333	0.316667	0.44667	0.43423	0.580178	0.144941	0.339129	0.758521		0.416667	0.583333	0.416667	0.56667	0.48774	0.571111	0.252774	0.367959	0.0531183		0.433333	0.566667	0.433333	0.52	0.49275	0.605511	0.205608	0.370516	0.504474
rs35248926	0.456667	0.543333	0.456667	0.54	0.4979	0.598844	0.224961	0.373115	0.302474		0.493333	0.506667	0.493333	0.49333	0.50158	0.628178	0.181733	0.374956	0.839856		0.576667	0.423333	0.423333	0.48667	0.48988	0.619644	0.176098	0.369053	0.937302		0.54	0.46	0.46	0.426667	0.49846	0.6504	0.130981	0.373395	0.0786427
rs71305406	0.553333	0.446667	0.446667	0.56	0.49596	0.583911	0.245601	0.372139	0.116742		0.563333	0.436667	0.436667	0.54	0.49362	0.594578	0.224961	0.370957	0.25592		0.546667	0.453333	0.453333	0.49333	0.4973	0.623911	0.181733	0.372813	0.922555		0.553333	0.446667	0.446667	0.48	0.49596	0.628711	0.170592	0.372139	0.695755
rs34843628	0.506667	0.493333	0.493333	0.426667	0.50158	0.653511	0.130981	0.374956	0.0664941		0.723333	0.276667	0.276667	0.43333	0.40158	0.551911	0.13552	0.320147	0.427639		0.766667	0.233333	0.233333	0.38667	0.35897	0.520178	0.106017	0.293775	0.47955		0.726667	0.273333	0.273333	0.386667	0.39857	0.559644	0.106017	0.318343	0.765827
rs10590424	0.473333	0.526667	0.473333	0.533333	0.50025	0.605244	0.218369	0.374288	0.417659		0.44	0.56	0.44	0.50667	0.49445	0.6144	0.1934	0.371374	0.764704		0.45	0.55	0.45	0.52667	0.49666	0.6056	0.211918	0.372487	0.462256		0.53	0.47	0.47	0.473333	0.49987	0.635467	0.165214	0.374098	0.515744
rs3038530	0.533333	0.466667	0.466667	0.493333	0.49944	0.626044	0.181733	0.373886	0.881044		0.45	0.55	0.45	0.52667	0.49666	0.6056	0.211918	0.372487	0.462256		0.443333	0.556667	0.443333	0.46	0.49523	0.636178	0.154834	0.371768	0.38816		0.386667	0.613333	0.386667	0.52	0.4759	0.588711	0.205608	0.361826	0.279455
rs2307561	0.556667	0.443333	0.443333	0.486667	0.49523	0.624978	0.176098	0.371768	0.833877		0.39	0.61	0.39	0.5	0.47739	0.6008	0.1875	0.362607	0.579329		0.336667	0.663333	0.336667	0.44667	0.44814	0.594044	0.144941	0.346899	0.97109		0.373333	0.626667	0.373333	0.506667	0.46948	0.589511	0.1934	0.358441	0.361409
rs1610905	0.6	0.4	0.4	0.56	0.48161	0.5696	0.245601	0.3648	0.0546599		0.443333	0.556667	0.443333	0.48667	0.49523	0.624978	0.176098	0.371768	0.833877		0.43	0.57	0.43	0.54	0.49184	0.5928	0.224961	0.370052	0.238062		0.45	0.55	0.45	0.486667	0.49666	0.6264	0.176098	0.372487	0.806703
rs5789826	0.48	0.52	0.48	0.44	0.50087	0.6488	0.140173	0.3746	0.135963		0.473333	0.526667	0.473333	0.45333	0.50025	0.643644	0.149827	0.374288	0.250514		0.483333	0.516667	0.483333	0.52667	0.50111	0.610044	0.211918	0.374722	0.531386		0.473333	0.526667	0.473333	0.44	0.50025	0.648178	0.140173	0.374288	0.140024
rs1799734	0.48	0.52	0.48	0.493333	0.50087	0.627467	0.181733	0.3746	0.853543		0.533333	0.466667	0.466667	0.49333	0.49944	0.626044	0.181733	0.373886	0.881044		0.613333	0.386667	0.386667	0.46667	0.4759	0.614311	0.159962	0.361826	0.820914		0.546667	0.453333	0.453333	0.573333	0.4973	0.575911	0.260095	0.372813	0.0625462
rs2308292	0.443333	0.556667	0.443333	0.5	0.49523	0.618578	0.1875	0.371768	0.906954		0.366667	0.633333	0.366667	0.48	0.466	0.598844	0.170592	0.35659	0.731012		0.396667	0.603333	0.396667	0.48667	0.48025	0.610044	0.176098	0.364094	0.874918		0.353333	0.646667	0.353333	0.466667	0.45851	0.596978	0.159962	0.352563	0.841024
rs2307930	0.53	0.47	0.47	0.486667	0.49987	0.6296	0.176098	0.374098	0.746452		0.626667	0.373333	0.373333	0.48	0.46948	0.602311	0.170592	0.358441	0.796202		0.696667	0.303333	0.303333	0.39333	0.42406	0.583911	0.109918	0.33333	0.4464		0.68	0.32	0.32	0.44	0.43666	0.5848	0.140173	0.3405	0.934179
rs16458	0.546667	0.453333	0.453333	0.493333	0.4973	0.623911	0.181733	0.372813	0.922555		0.52	0.48	0.48	0.52	0.50087	0.6136	0.205608	0.3746	0.639356		0.556667	0.443333	0.443333	0.44667	0.49523	0.640978	0.144941	0.371768	0.234215		0.656667	0.343333	0.343333	0.446667	0.45242	0.598311	0.144941	0.349251	0.887436
rs140397390	0.486667	0.513333	0.486667	0.586667	0.50132	0.570044	0.275185	0.374822	0.0365572		0.54	0.46	0.46	0.49333	0.49846	0.625067	0.181733	0.373395	0.900036		0.586667	0.413333	0.413333	0.42667	0.4866	0.638578	0.130981	0.367376	0.141946		0.626667	0.373333	0.373333	0.586667	0.46948	0.538311	0.275185	0.358441	0.0040283
rs17515041	0.466667	0.533333	0.466667	0.506667	0.49944	0.619378	0.1934	0.373886	0.859545		0.483333	0.516667	0.483333	0.52667	0.50111	0.610044	0.211918	0.374722	0.531386		0.436667	0.563333	0.436667	0.39333	0.49362	0.653244	0.109918	0.370957	0.0140185		0.326667	0.673333	0.326667	0.386667	0.44138	0.602311	0.106017	0.34315	0.177156
rs2307661	0.57	0.43	0.43	0.486667	0.49184	0.6216	0.176098	0.370052	0.899159		0.43	0.57	0.43	0.52667	0.49184	0.6008	0.211918	0.370052	0.393547		0.4	0.6	0.4	0.52	0.48161	0.5944	0.205608	0.3648	0.346648		0.393333	0.606667	0.393333	0.426667	0.47884	0.630844	0.130981	0.363363	0.200848
rs34511541	0.43	0.57	0.43	0.366667	0.49184	0.6552	0.0948979	0.370052	0.00216578		0.453333	0.546667	0.453333	0.49333	0.4973	0.623911	0.181733	0.372813	0.922555		0.37	0.63	0.37	0.42	0.46776	0.6216	0.126554	0.357529	0.241078		0.366667	0.633333	0.366667	0.466667	0.466	0.604444	0.159962	0.35659	0.986897
rs35149698	0.696667	0.303333	0.303333	0.406667	0.42406	0.581244	0.118025	0.33333	0.666469		0.63	0.37	0.37	0.52667	0.46776	0.5768	0.211918	0.357529	0.148194		0.67	0.33	0.33	0.46	0.44368	0.5848	0.154834	0.34443	0.687431		0.676667	0.323333	0.323333	0.406667	0.43904	0.596178	0.118025	0.341841	0.424307
rs35605984	0.443333	0.556667	0.443333	0.513333	0.49523	0.611644	0.199436	0.371768	0.657408		0.34	0.66	0.34	0.46667	0.4503	0.5888	0.159962	0.348089	0.687044		0.433333	0.566667	0.433333	0.48	0.49275	0.625511	0.170592	0.370516	0.754713		0.393333	0.606667	0.393333	0.493333	0.47884	0.605511	0.181733	0.363363	0.722352
rs1160886	0.56	0.44	0.44	0.453333	0.49445	0.637867	0.149827	0.371374	0.313855		0.53	0.47	0.47	0.51333	0.49987	0.616267	0.199436	0.374098	0.741494		0.48	0.52	0.48	0.44	0.50087	0.6488	0.140173	0.3746	0.135963		0.506667	0.493333	0.493333	0.506667	0.50158	0.621511	0.1934	0.374956	0.900901
rs3042783	0.6	0.4	0.4	0.426667	0.48161	0.6336	0.130981	0.3648	0.1781		0.62	0.38	0.38	0.42667	0.47278	0.6248	0.130981	0.360185	0.258005		0.653333	0.346667	0.346667	0.46667	0.45449	0.592978	0.159962	0.350383	0.764603		0.593333	0.406667	0.406667	0.506667	0.48419	0.604178	0.1934	0.366137	0.581773
rs1611048	0.583333	0.416667	0.416667	0.486667	0.48774	0.617511	0.176098	0.367959	0.979079		0.476667	0.523333	0.476667	0.5	0.50058	0.623911	0.1875	0.374455	0.98867		0.543333	0.456667	0.456667	0.46	0.4979	0.638844	0.154834	0.373115	0.353166		0.556667	0.443333	0.443333	0.5	0.49523	0.618578	0.1875	0.371768	0.906954
rs61124555	0.47	0.53	0.47	0.486667	0.49987	0.6296	0.176098	0.374098	0.746452		0.48	0.52	0.48	0.45333	0.50087	0.644267	0.149827	0.3746	0.244263		0.463333	0.536667	0.463333	0.48667	0.49897	0.628711	0.176098	0.373652	0.763051		0.423333	0.576667	0.423333	0.486667	0.48988	0.619644	0.176098	0.369053	0.937302
rs25552	0.366667	0.633333	0.366667	0.44	0.466	0.614044	0.140173	0.35659	0.523285		0.43	0.57	0.43	0.47333	0.49184	0.627467	0.165214	0.370052	0.650285		0.436667	0.563333	0.436667	0.42	0.49362	0.647378	0.126554	0.370957	0.0713036		0.38	0.62	0.38	0.466667	0.47278	0.6112	0.159962	0.360185	0.880869
rs2308189	0.38	0.62	0.38	0.453333	0.47278	0.616267	0.149827	0.360185	0.633397		0.433333	0.566667	0.433333	0.4	0.49275	0.651111	0.11392	0.370516	0.0230727		0.37	0.63	0.37	0.47333	0.46776	0.603467	0.165214	0.357529	0.891171		0.366667	0.633333	0.366667	0.546667	0.466	0.562844	0.231696	0.35659	0.0476405
rs199726575	0.47	0.53	0.47	0.593333	0.49987	0.563467	0.282956	0.374098	0.0220522		0.456667	0.543333	0.456667	0.54	0.4979	0.598844	0.224961	0.373115	0.302474		0.463333	0.536667	0.463333	0.51333	0.49897	0.615378	0.199436	0.373652	0.725047		0.493333	0.506667	0.493333	0.426667	0.50158	0.653511	0.130981	0.374956	0.0664941
rs2308112	0.513333	0.486667	0.486667	0.506667	0.50132	0.621244	0.1934	0.374822	0.895715		0.57	0.43	0.43	0.51333	0.49184	0.608267	0.199436	0.370052	0.598499		0.626667	0.373333	0.373333	0.44	0.46948	0.617511	0.140173	0.358441	0.469458		0.543333	0.456667	0.456667	0.5	0.4979	0.621244	0.1875	0.373115	0.959056
average	0.500417	0.499583	0.44375	0.490833	0.491839	0.615919	0.183244	0.369939	－		0.486458	0.513542	0.426667	0.485833	0.484928	0.613003	0.177411	0.366259	－		0.504896	0.495104	0.410729	0.470626	0.478866	0.612239	0.166282	0.36296	－		0.494271	0.505729	0.405521	0.477708	0.476636	0.607036	0.171978	0.361894	－
