# Supplementary material for: Genetic analysis of 32 InDels in four ethnic minorities from Chinese Xinjiang
Source: PLoS One. 2021 Apr 22;16(4):e0250206. doi: 10.1371/journal.pone.0250206 (PMC8061914; doi:10.1371/journal.pone.0250206)
Supplement: S3 Table — (XLSX) [file pone.0250206.s005.xlsx]

## Sheet: S3 Table
S3 Table. Deletion frequencies of the 31 InDels (except for rs35149698) in the 26 reference populations from the 1000 Genomes Project (phase 3).
group	AFR (African)							AMR (American)				EAS (East Asian)					EUR (European)					SAS (South Asian)
population (Abbr.)	ACB	ASW	ESN	GWD	LWK	MSL	YRI	CLM	MXL	PEL	PUR	CDX	CHB	CHS	JPT	KHV	CEU	FIN	GBR	IBS	TSI	BEB	GIH	ITU	PJL	STU
Full name	African Caribbean in Barbados	African Ancestry in Southwest US	Esan in Nigeria	Gambian in Western Division, The Gambia	Luhya in Webuye, Kenya	Mende in Sierra Leone	Yoruba in Ibadan, Nigeria	Colombian in Medellin, Colombia	Mexican Ancestry in Los Angeles, California	Peruvian in Lima, Peru	Puerto Rican in Puerto Rico	Chinese Dai in Xishuangbanna, China	Han Chinese in Beijing, China	Han Chinese South	Japanese in Tokyo, Japan	Kinh in Ho Chi Minh City, Vietnam	Utah residents (CEPH) with Northern and Western European ancestry	Finnish in Finland	British in England and Scotland	Iberian populations in Spain	Toscani in Italia	Bengali in Bangladesh	Gujarati Indian in Houston, TX	Indian Telugu in the UK	Punjabi in Lahore, Pakistan	Sri Lankan Tamil in the UK
Sample number	96	61	99	113	99	85	108	94	64	85	104	93	103	105	104	99	99	99	91	107	107	86	103	102	96	102
rs6481	0.823	0.68	0.894	0.876	0.934	0.871	0.875	0.41	0.391	0.406	0.389	0.495	0.51	0.486	0.447	0.48	0.359	0.364	0.357	0.308	0.327	0.483	0.325	0.368	0.422	0.382
rs2307976	0.38	0.434	0.414	0.376	0.308	0.406	0.31	0.574	0.586	0.371	0.764	0.581	0.485	0.51	0.538	0.636	0.737	0.712	0.775	0.738	0.776	0.727	0.65	0.75	0.724	0.779
rs35851958	0.167	0.213	0.101	0.075	0.187	0.147	0.157	0.5	0.438	0.506	0.418	0.489	0.505	0.462	0.644	0.505	0.455	0.409	0.505	0.491	0.491	0.302	0.393	0.363	0.432	0.353
rs3837647	0.24	0.328	0.177	0.177	0.273	0.212	0.204	0.463	0.469	0.647	0.332	0.511	0.451	0.529	0.49	0.455	0.348	0.354	0.363	0.369	0.463	0.483	0.422	0.608	0.505	0.618
rs2307433	0.208	0.221	0.126	0.137	0.187	0.129	0.139	0.596	0.617	0.535	0.385	0.581	0.558	0.538	0.62	0.545	0.566	0.46	0.56	0.542	0.528	0.529	0.51	0.564	0.568	0.544
rs3841948	0.286	0.295	0.207	0.358	0.263	0.306	0.319	0.388	0.25	0.206	0.327	0.543	0.359	0.414	0.409	0.379	0.485	0.449	0.401	0.421	0.425	0.465	0.515	0.451	0.505	0.49
rs35248926	0.594	0.566	0.571	0.615	0.485	0.6	0.532	0.681	0.711	0.629	0.726	0.403	0.447	0.452	0.529	0.439	0.838	0.813	0.758	0.794	0.78	0.436	0.617	0.534	0.552	0.475
rs71305406	0.484	0.467	0.495	0.562	0.561	0.571	0.528	0.564	0.57	0.682	0.548	0.554	0.5	0.533	0.548	0.571	0.576	0.692	0.571	0.593	0.547	0.39	0.33	0.348	0.391	0.456
rs34843628	0.297	0.27	0.222	0.319	0.278	0.188	0.245	0.66	0.68	0.765	0.659	0.409	0.524	0.557	0.572	0.495	0.793	0.737	0.758	0.752	0.776	0.773	0.825	0.828	0.823	0.794
rs10590424	0.682	0.631	0.712	0.686	0.652	0.682	0.708	0.452	0.547	0.5	0.673	0.505	0.519	0.49	0.495	0.54	0.53	0.545	0.533	0.589	0.556	0.547	0.461	0.578	0.568	0.588
rs3038530	0.661	0.73	0.677	0.69	0.793	0.741	0.704	0.5	0.547	0.435	0.587	0.597	0.466	0.519	0.529	0.525	0.586	0.601	0.648	0.659	0.659	0.616	0.607	0.588	0.557	0.569
rs2307561	0.276	0.32	0.253	0.204	0.303	0.235	0.208	0.41	0.422	0.618	0.288	0.559	0.495	0.476	0.442	0.505	0.278	0.227	0.33	0.243	0.28	0.273	0.15	0.255	0.234	0.201
rs1610905	0.625	0.639	0.636	0.584	0.702	0.553	0.593	0.463	0.375	0.3	0.49	0.548	0.51	0.581	0.577	0.545	0.475	0.384	0.434	0.523	0.477	0.477	0.447	0.431	0.448	0.495
rs5789826	0.5052	0.5902	0.5859	0.6327	0.3939	0.5235	0.5509	0.4096	0.3828	0.3	0.4183	0.5161	0.5583	0.5381	0.6106	0.5505	0.4091	0.3687	0.4725	0.486	0.4907	0.4186	0.3544	0.3676	0.4167	0.3922
rs1799734	0.573	0.566	0.414	0.5	0.49	0.453	0.472	0.564	0.555	0.506	0.601	0.484	0.539	0.529	0.51	0.419	0.596	0.611	0.643	0.64	0.659	0.692	0.689	0.784	0.724	0.657
rs2308292	0.51	0.426	0.49	0.496	0.449	0.524	0.412	0.378	0.383	0.324	0.317	0.543	0.432	0.405	0.476	0.54	0.298	0.364	0.352	0.36	0.327	0.302	0.359	0.289	0.24	0.221
rs2307930	0.839	0.779	0.828	0.925	0.848	0.859	0.912	0.755	0.672	0.6	0.697	0.57	0.485	0.519	0.471	0.611	0.864	0.838	0.802	0.804	0.864	0.738	0.782	0.73	0.776	0.755
rs16458	0.453	0.451	0.374	0.46	0.449	0.465	0.338	0.5	0.57	0.512	0.553	0.656	0.515	0.49	0.62	0.611	0.621	0.54	0.643	0.607	0.607	0.645	0.709	0.647	0.609	0.706
rs140397390	0.276	0.402	0.247	0.319	0.328	0.247	0.255	0.787	0.688	0.806	0.587	0.478	0.544	0.505	0.606	0.556	0.641	0.631	0.637	0.668	0.542	0.453	0.403	0.475	0.464	0.554
rs17515041	0.094	0.213	0.086	0.08	0.136	0.118	0.074	0.457	0.438	0.471	0.409	0.581	0.447	0.5	0.452	0.535	0.439	0.439	0.484	0.435	0.463	0.523	0.49	0.52	0.464	0.505
rs2307661	0.406	0.566	0.495	0.46	0.51	0.441	0.597	0.388	0.43	0.476	0.409	0.462	0.451	0.514	0.51	0.515	0.434	0.424	0.445	0.411	0.514	0.302	0.354	0.23	0.281	0.25
rs34511541	0.422	0.336	0.333	0.416	0.303	0.382	0.338	0.574	0.516	0.676	0.433	0.473	0.49	0.486	0.423	0.434	0.414	0.369	0.324	0.463	0.467	0.564	0.544	0.475	0.464	0.534
rs35605984	0.568	0.615	0.556	0.588	0.667	0.635	0.606	0.489	0.641	0.6	0.514	0.382	0.369	0.433	0.413	0.404	0.475	0.444	0.423	0.393	0.444	0.424	0.417	0.441	0.427	0.338
rs1160886	0.599	0.689	0.722	0.757	0.646	0.788	0.667	0.601	0.617	0.476	0.702	0.57	0.422	0.433	0.447	0.495	0.601	0.601	0.61	0.57	0.636	0.581	0.67	0.608	0.641	0.676
rs3042783	0.786	0.738	0.833	0.743	0.818	0.8	0.778	0.617	0.578	0.453	0.649	0.608	0.568	0.514	0.606	0.561	0.631	0.727	0.654	0.654	0.659	0.779	0.748	0.691	0.677	0.76
rs1611048	0.635	0.623	0.581	0.681	0.747	0.665	0.667	0.532	0.531	0.388	0.673	0.656	0.485	0.552	0.524	0.606	0.48	0.455	0.516	0.514	0.589	0.733	0.718	0.76	0.708	0.755
rs61124555	0.557	0.516	0.566	0.558	0.586	0.541	0.597	0.484	0.375	0.324	0.519	0.409	0.417	0.405	0.394	0.495	0.444	0.374	0.385	0.416	0.453	0.558	0.544	0.583	0.531	0.574
rs25552	0.432	0.402	0.343	0.447	0.384	0.494	0.431	0.351	0.43	0.412	0.298	0.511	0.456	0.424	0.389	0.495	0.374	0.429	0.374	0.393	0.364	0.355	0.33	0.328	0.344	0.289
rs2308189	0.521	0.492	0.566	0.602	0.556	0.488	0.593	0.569	0.586	0.541	0.476	0.435	0.485	0.533	0.346	0.414	0.439	0.369	0.467	0.421	0.407	0.424	0.427	0.5	0.438	0.456
rs199726575	0.776	0.656	0.687	0.699	0.646	0.794	0.667	0.511	0.523	0.576	0.587	0.462	0.437	0.49	0.462	0.495	0.54	0.551	0.582	0.509	0.668	0.622	0.597	0.613	0.589	0.564
rs2308112	0.599	0.492	0.51	0.655	0.429	0.524	0.574	0.622	0.5	0.559	0.683	0.554	0.515	0.533	0.611	0.556	0.626	0.687	0.588	0.575	0.65	0.663	0.704	0.583	0.594	0.696
