# Supplementary material for: Genetic analysis of 32 InDels in four ethnic minorities from Chinese Xinjiang
Source: PLoS One. 2021 Apr 22;16(4):e0250206. doi: 10.1371/journal.pone.0250206 (PMC8061914; doi:10.1371/journal.pone.0250206)
Supplement: S4 Table — (XLSX) [file pone.0250206.s006.xlsx]

## Sheet: S4 Table
S4 Table. Population pairwise FST between the 31 populations.
Below diagonal: FST values; above diagonal: corresponding p values (significant level at 0.0001 after Bonferroni correction for multiple testing).
	ACB	ASW	ESN	GWD	LWK	MSL	YRI	CLM	MXL	PEL	PUR	CDX	CHB	CHS	JPT	KHV	CEU	FIN	GBR	IBS	TSI	BEB	GIH	ITU	PJL	STU	Xinjiang Kazakh	Xinjiang Hui	Xinjiang Mongol	Xinjiang Uygur	Hubei Han
ACB	*	0	0	0	0	0.03604	0	0	0	0	0	0	0	0	0	0	0	0	0	0	0	0	0	0	0	0	0	0	0	0	0
ASW	0.007	*	0	0	0	0	0	0	0	0	0	0	0	0	0	0	0	0	0	0	0	0	0	0	0	0	0	0	0	0	0
ESN	0.00549	0.01105	*	0	0	0.00901	0.01802	0	0	0	0	0	0	0	0	0	0	0	0	0	0	0	0	0	0	0	0	0	0	0	0
GWD	0.00442	0.01427	0.0064	*	0	0.02703	0	0	0	0	0	0	0	0	0	0	0	0	0	0	0	0	0	0	0	0	0	0	0	0	0
LWK	0.00946	0.00966	0.00966	0.01567	*	0	0	0	0	0	0	0	0	0	0	0	0	0	0	0	0	0	0	0	0	0	0	0	0	0	0
MSL	0.00335	0.01131	0.00373	0.00337	0.00965	*	0	0	0	0	0	0	0	0	0	0	0	0	0	0	0	0	0	0	0	0	0	0	0	0	0
YRI	0.00596	0.0107	0.00282	0.00379	0.0066	0.00555	*	0	0	0	0	0	0	0	0	0	0	0	0	0	0	0	0	0	0	0	0	0	0	0	0
CLM	0.08534	0.0632	0.11376	0.10205	0.10313	0.10905	0.11054	*	0.17117	0	0	0	0	0	0	0	0	0	0	0	0	0	0	0	0	0	0	0	0	0	0
MXL	0.08181	0.0574	0.1084	0.09954	0.09756	0.10132	0.10735	0.00129	*	0	0	0	0	0	0	0	0	0	0	0	0	0	0	0	0	0	0	0	0	0	0
PEL	0.12514	0.10149	0.15635	0.14868	0.1411	0.15032	0.15195	0.02052	0.01554	*	0	0	0	0	0	0	0	0	0	0	0	0	0	0	0	0	0	0	0	0	0
PUR	0.06254	0.04389	0.08493	0.07504	0.08161	0.08	0.08523	0.01653	0.01352	0.05655	*	0	0	0	0	0	0	0	0	0	0	0	0	0	0	0	0	0	0	0	0
CDX	0.08018	0.05484	0.10526	0.09998	0.09143	0.09605	0.10353	0.02868	0.03029	0.05397	0.04082	*	0	0	0	0.26126	0	0	0	0	0	0	0	0	0	0	0	0	0	0	0
CHB	0.07414	0.05186	0.09716	0.09778	0.09009	0.09864	0.09707	0.01917	0.0205	0.03255	0.03731	0.00907	*	0.85586	0.01802	0	0	0	0	0	0	0	0	0	0	0	0	0	0	0	0.32432
CHS	0.07341	0.04887	0.09706	0.09493	0.08563	0.09675	0.09405	0.01828	0.0193	0.032	0.03364	0.00633	-0.00119	*	0	0	0	0	0	0	0	0	0	0	0	0	0	0.04505	0	0	0.2973
JPT	0.09027	0.06373	0.116	0.11369	0.10624	0.11386	0.1155	0.02006	0.02333	0.03994	0.035	0.00997	0.00337	0.0049	*	0.00901	0	0	0	0	0	0	0	0	0	0	0	0	0	0	0.01802
KHV	0.07356	0.04923	0.09567	0.0933	0.08657	0.09132	0.09569	0.02066	0.0216	0.04335	0.03008	0.00106	0.0045	0.00399	0.00497	*	0	0	0	0	0	0	0	0	0	0	0	0	0	0	0
CEU	0.09093	0.07104	0.11951	0.10449	0.11279	0.11229	0.11594	0.01085	0.01245	0.05043	0.01053	0.04535	0.04078	0.03772	0.0339	0.03546	*	0.12613	0.67568	0.71171	0.05405	0	0	0	0	0	0	0	0	0	0
FIN	0.0835	0.06647	0.1107	0.09643	0.10664	0.1012	0.10734	0.01715	0.01632	0.05298	0.01241	0.04852	0.04384	0.04252	0.03813	0.03826	0.00109	*	0.01802	0.02703	0	0	0	0	0	0	0	0	0	0	0
GBR	0.09034	0.06569	0.11736	0.10619	0.11036	0.11051	0.11642	0.0123	0.01049	0.05024	0.00951	0.03624	0.03368	0.03164	0.02607	0.02708	-0.0007	0.00334	*	0.82883	0.15315	0	0	0	0	0	0	0	0	0	0
IBS	0.08894	0.06672	0.11713	0.10423	0.111	0.11088	0.11538	0.01163	0.01313	0.05191	0.00981	0.03985	0.03441	0.03287	0.02689	0.02996	-0.00074	0.00335	-0.00095	*	0.04505	0	0	0	0	0	0	0	0	0	0
TSI	0.08578	0.06414	0.11547	0.10071	0.10905	0.10602	0.11093	0.0171	0.0173	0.05698	0.00864	0.04196	0.0432	0.03703	0.03416	0.03377	0.00214	0.00726	0.00111	0.00221	*	0	0	0	0	0	0	0	0	0	0
BEB	0.07479	0.06212	0.10758	0.09441	0.09553	0.09979	0.10434	0.02807	0.03111	0.07148	0.01918	0.03381	0.03806	0.03355	0.04081	0.03409	0.02717	0.0322	0.02544	0.02608	0.01931	*	0	0.11712	0.20721	0.08108	0	0	0	0	0
GIH	0.08834	0.07557	0.12296	0.10565	0.11306	0.11234	0.11742	0.03085	0.03411	0.07972	0.02053	0.04764	0.0521	0.04698	0.04887	0.04737	0.02064	0.02723	0.02286	0.02225	0.01462	0.00467	*	0	0.00901	0	0	0	0	0	0
ITU	0.09645	0.07991	0.13216	0.11854	0.11731	0.12348	0.12824	0.03074	0.03086	0.07236	0.02229	0.04603	0.04826	0.04249	0.05019	0.04632	0.02818	0.0369	0.02579	0.0274	0.02033	0.00166	0.00628	*	0.81982	0.02703	0	0	0	0	0
PJL	0.08533	0.06904	0.11826	0.10417	0.10624	0.11023	0.11319	0.02288	0.02535	0.0669	0.01477	0.039	0.03922	0.0349	0.03927	0.03787	0.01622	0.02447	0.01589	0.01705	0.01159	0.00079	0.00348	-0.00119	*	0.09009	0	0	0	0	0
STU	0.10081	0.08359	0.13298	0.11773	0.1208	0.12569	0.13006	0.03065	0.03755	0.07844	0.02155	0.04589	0.05152	0.0459	0.04953	0.04539	0.02813	0.03496	0.02792	0.02658	0.02122	0.00173	0.00844	0.00237	0.00227	*	0	0	0	0	0
Xinjiang Kazakh	0.07952	0.05701	0.10561	0.09785	0.0956	0.10108	0.10413	0.01354	0.01349	0.04036	0.01501	0.02158	0.01636	0.01611	0.01294	0.01423	0.01147	0.01461	0.00718	0.0082	0.01387	0.02002	0.02514	0.02372	0.01506	0.02357	*	0	0	0.09009	0
Xinjiang Hui	0.07552	0.04883	0.09699	0.09917	0.08498	0.09649	0.09546	0.02431	0.02619	0.03873	0.03515	0.00767	0.00428	0.00203	0.00576	0.00403	0.04144	0.04414	0.03543	0.03711	0.03984	0.03885	0.04946	0.04866	0.04076	0.05003	0.01676	*	0	0	0.00901
Xinjiang Mongol	0.0821	0.05904	0.10599	0.10267	0.09918	0.10537	0.10472	0.01145	0.01302	0.03118	0.02161	0.0196	0.00733	0.00844	0.01067	0.01021	0.01942	0.02026	0.01454	0.01532	0.02081	0.02283	0.02883	0.02939	0.02161	0.03041	0.00482	0.01075	*	0.04505	0
Xinjiang Uygur	0.07996	0.05866	0.1074	0.09794	0.09827	0.10232	0.10396	0.00933	0.01106	0.0393	0.01438	0.02223	0.01558	0.01562	0.01221	0.01453	0.00888	0.0098	0.0056	0.00737	0.01097	0.0169	0.01945	0.02105	0.0121	0.02281	0.00122	0.01747	0.00194	*	0
Hubei Han	0.07308	0.05051	0.09774	0.09563	0.08728	0.09447	0.09684	0.01803	0.01869	0.03247	0.03275	0.00688	0.00024	0.00045	0.00248	0.00396	0.03448	0.03722	0.02775	0.0293	0.03492	0.03288	0.04177	0.04058	0.03303	0.0436	0.0121	0.0025	0.00628	0.01182	*
