# Supplementary material for: Genetic analysis of 32 InDels in four ethnic minorities from Chinese Xinjiang
Source: PLoS One. 2021 Apr 22;16(4):e0250206. doi: 10.1371/journal.pone.0250206 (PMC8061914; doi:10.1371/journal.pone.0250206)
Supplement: S5 Table — (XLSX) [file pone.0250206.s007.xlsx]

## Sheet:  S5 Table
S5 Table. Genetic distance matrix of DA among the 31 populations.
	ACB	ASW	ESN	GWD	LWK	MSL	YRI	CLM	MXL	PEL	PUR	CDX	CHB	CHS	JPT	KHV	CEU	FIN	GBR	IBS	TSI	BEB	GIH	ITU	PJL	STU	Xinjiang Kazakh	Xinjiang Hui	Xinjiang Mongol	Xinjiang Uygur
ASW	0.0033
ESN	0.0027	0.005
GWD	0.0026	0.0059	0.0028
LWK	0.0037	0.0046	0.0037	0.0054
MSL	0.0023	0.0047	0.0022	0.0023	0.0038
YRI	0.0027	0.0048	0.0019	0.002	0.003	0.0026
CLM	0.025	0.0184	0.0342	0.0309	0.0304	0.0325	0.0327
MXL	0.0243	0.0171	0.0328	0.0307	0.0289	0.0306	0.0321	0.0023
PEL	0.0366	0.0291	0.0471	0.0451	0.0415	0.0451	0.0454	0.0067	0.0052
PUR	0.0182	0.0127	0.0251	0.0227	0.0239	0.0234	0.0249	0.0054	0.0055	0.0159
CDX	0.024	0.0162	0.0322	0.0312	0.0272	0.0292	0.0315	0.0089	0.0097	0.016	0.012
CHB	0.0223	0.0156	0.03	0.0307	0.0272	0.0302	0.0298	0.0063	0.0067	0.01	0.0109	0.0035
CHS	0.0221	0.0146	0.03	0.0299	0.026	0.0297	0.0289	0.0059	0.0062	0.0097	0.0098	0.003	0.0009
JPT	0.0268	0.0185	0.0355	0.0354	0.0317	0.0346	0.0351	0.0065	0.0075	0.0118	0.0102	0.0038	0.0021	0.0025
KHV	0.0222	0.0147	0.0296	0.0293	0.026	0.028	0.0292	0.0066	0.0071	0.0129	0.009	0.0016	0.0023	0.0022	0.0024
CEU	0.0261	0.02	0.0354	0.0307	0.0329	0.0328	0.0336	0.0043	0.0055	0.0148	0.004	0.0141	0.0126	0.0116	0.0107	0.0111
FIN	0.0236	0.0184	0.0322	0.028	0.0306	0.0291	0.0306	0.0058	0.0066	0.0153	0.0043	0.0144	0.0131	0.0126	0.0115	0.0116	0.0015
GBR	0.0259	0.0186	0.0346	0.0314	0.032	0.0322	0.0338	0.0046	0.0048	0.0144	0.0036	0.0112	0.0104	0.0096	0.0083	0.0085	0.0012	0.0021
IBS	0.0255	0.0188	0.0346	0.0308	0.0323	0.0324	0.0335	0.0043	0.0053	0.0149	0.0036	0.012	0.0105	0.0099	0.0084	0.0092	0.0011	0.002	0.0011
TSI	0.0245	0.0181	0.0341	0.0297	0.0317	0.0308	0.0321	0.0057	0.0066	0.0163	0.0034	0.0129	0.0129	0.0111	0.0104	0.0103	0.0017	0.0029	0.0015	0.0017
BEB	0.0215	0.0176	0.0313	0.0278	0.0274	0.0289	0.0303	0.0087	0.0104	0.0203	0.0061	0.0105	0.0115	0.0101	0.012	0.0102	0.0085	0.0095	0.0077	0.0079	0.0062
GIH	0.0249	0.0209	0.0356	0.0306	0.0323	0.0321	0.0336	0.0095	0.0113	0.0227	0.0064	0.0143	0.0153	0.0138	0.0142	0.0139	0.0066	0.008	0.007	0.0068	0.005	0.0025
ITU	0.0278	0.0228	0.0391	0.0352	0.0341	0.0362	0.0377	0.0093	0.0102	0.0204	0.0069	0.0139	0.0141	0.0125	0.0145	0.0135	0.0086	0.0107	0.0077	0.0081	0.0064	0.0018	0.003
PJL	0.0247	0.0198	0.035	0.0309	0.0309	0.0323	0.033	0.0074	0.0087	0.019	0.0051	0.0122	0.0118	0.0105	0.0117	0.0113	0.0055	0.0075	0.0053	0.0055	0.0042	0.0016	0.0022	0.001
STU	0.0288	0.0237	0.039	0.0346	0.0349	0.0364	0.0377	0.0094	0.0121	0.022	0.0067	0.0138	0.0152	0.0135	0.0144	0.0134	0.0086	0.0101	0.0083	0.008	0.0067	0.0018	0.0033	0.0018	0.0018
Xinjiang Kazakh	0.0242	0.0179	0.033	0.031	0.0305	0.0319	0.0324	0.0045	0.0052	0.0111	0.0054	0.0075	0.005	0.0052	0.0045	0.0048	0.005	0.0057	0.0041	0.0044	0.0058	0.0071	0.0083	0.0077	0.0053	0.0076
Xinjiang Hui	0.022	0.0133	0.029	0.0299	0.0248	0.0281	0.0284	0.0071	0.0075	0.0117	0.0092	0.0026	0.0025	0.0017	0.0026	0.002	0.012	0.0124	0.0099	0.0104	0.0109	0.0109	0.0136	0.0135	0.0114	0.0138	0.0051
Xinjiang Mongol	0.0247	0.0177	0.0327	0.032	0.0305	0.0323	0.0322	0.0039	0.0048	0.0091	0.0064	0.0063	0.0029	0.0032	0.0039	0.0037	0.0067	0.0067	0.0053	0.0055	0.0069	0.0073	0.0087	0.0088	0.0067	0.009	0.0021	0.0036
Xinjiang Uygur	0.0242	0.018	0.0336	0.0311	0.0305	0.0322	0.0322	0.0037	0.0049	0.0111	0.0053	0.0074	0.0048	0.0049	0.0042	0.0048	0.0041	0.0043	0.0033	0.0037	0.0047	0.0059	0.0067	0.0069	0.0046	0.0075	0.0011	0.0053	0.0013
Hubei Han	0.022	0.0146	0.0303	0.03	0.0266	0.0288	0.0299	0.0054	0.0057	0.0098	0.0089	0.0026	0.0012	0.0012	0.0017	0.0019	0.0105	0.0109	0.0083	0.0087	0.0102	0.0097	0.0119	0.0117	0.0096	0.0124	0.0039	0.0013	0.0023	0.0038
