# Supplementary material for: Genetic analysis of 32 InDels in four ethnic minorities from Chinese Xinjiang
Source: PLoS One. 2021 Apr 22;16(4):e0250206. doi: 10.1371/journal.pone.0250206 (PMC8061914; doi:10.1371/journal.pone.0250206)
Supplement: S6 Table — Hobs: observed heterozygosity; Hexp: expected heterozygosity; PD: power of discrimination; PE: power of exclusion; PIC: polymorphic information content. (XLSX) [file pone.0250206.s008.xlsx]

## Sheet: S6 Table
S6 Table. Forensic parameters of the 31 InDels in the EUR, EAS, Hubei Han and four ethnic minorities from Chinese Xinjiang. Hobs: observed heterozygosity; Hexp: expected heterozygosity; PD: power of discrimination; PE: power of exclusion; PIC: polymorphic information content.
	EUR (European)					EAS (East Asian)					Hubei Han					Xinjiang Hui					Xinjiang Mongol					Xinjiang Uygur					Xinjiang Kazakh
	Hobs	Hexp	PIC	PD	PE	Hobs	Hexp	PIC	PD	PE	Hobs	Hexp	PIC	PD	PE	Hobs	Hexp	PIC	PD	PE	Hobs	Hexp	PIC	PD	PE	Hobs	Hexp	PIC	PD	PE	Hobs	Hexp	PIC	PD	PE
rs6481	0.46733	0.44962	0.350035	0.592599	0.159459	0.4835	0.49987	0.374694	0.632233	0.173462	0.51471	0.48965	0.36916	0.605777	0.200695	0.466667	0.47884	0.363363	0.617244	0.159962	0.44667	0.45242	0.349251	0.598311	0.144941	0.54667	0.47884	0.363363	0.575644	0.231696	0.5	0.46419	0.355625	0.587644	0.1875
rs2307976	0.35644	0.37685	0.305612	0.542347	0.0895355	0.45631	0.49498	0.372236	0.638484	0.152048	0.52941	0.4954	0.372076	0.603181	0.214558	0.553333	0.50111	0.374722	0.593511	0.238576	0.45333	0.48161	0.3648	0.625067	0.149827	0.4	0.45449	0.350383	0.612978	0.11392	0.42	0.43423	0.339129	0.588178	0.126554
rs35851958	0.49901	0.49885	0.374174	0.623845	0.186635	0.48932	0.49965	0.374584	0.629337	0.178325	0.43137	0.50118	0.374976	0.652201	0.134173	0.46	0.50165	0.374989	0.642578	0.154834	0.42667	0.50025	0.374288	0.652178	0.130981	0.54667	0.50158	0.374956	0.598311	0.231696	0.493333	0.4973	0.372813	0.623911	0.181733
rs3837647	0.45347	0.47224	0.360485	0.616787	0.149925	0.51845	0.5003	0.374906	0.615078	0.204157	0.43627	0.50122	0.374994	0.650759	0.137558	0.486667	0.49897	0.373652	0.628711	0.176098	0.54667	0.49596	0.372139	0.592711	0.231696	0.49333	0.4973	0.372813	0.623911	0.181733	0.52	0.49944	0.373886	0.612178	0.205608
rs2307433	0.49703	0.49849	0.373994	0.624464	0.184914	0.50874	0.49097	0.370203	0.611013	0.195261	0.51471	0.49852	0.373645	0.614619	0.200695	0.493333	0.49596	0.372139	0.622578	0.181733	0.46	0.50147	0.3749	0.6424	0.154834	0.44667	0.50111	0.374722	0.646844	0.144941	0.48	0.50167	0.375	0.6344	0.170592
rs3841948	0.52871	0.49195	0.370693	0.600867	0.213883	0.45243	0.4878	0.368582	0.632716	0.149156	0.47549	0.47231	0.36016	0.607507	0.16694	0.52	0.48883	0.368518	0.6016	0.205608	0.44667	0.43423	0.339129	0.580178	0.144941	0.56667	0.48774	0.367959	0.571111	0.252774	0.52	0.49275	0.370516	0.605511	0.205608
rs35248926	0.31287	0.32504	0.271999	0.49076	0.0689681	0.48932	0.49632	0.372909	0.626004	0.178325	0.46569	0.50064	0.374705	0.639802	0.1592	0.54	0.4979	0.373115	0.598844	0.224961	0.49333	0.50158	0.374956	0.628178	0.181733	0.48667	0.48988	0.369053	0.619644	0.176098	0.426667	0.49846	0.373395	0.6504	0.130981
rs71305406	0.50495	0.48165	0.365408	0.603658	0.191869	0.4932	0.49731	0.37341	0.62516	0.181622	0.52451	0.49775	0.373258	0.608372	0.209862	0.56	0.49596	0.372139	0.583911	0.245601	0.54	0.49362	0.370957	0.594578	0.224961	0.49333	0.4973	0.372813	0.623911	0.181733	0.48	0.49596	0.372139	0.628711	0.170592
rs34843628	0.35842	0.36163	0.296016	0.526999	0.0905567	0.47184	0.50012	0.374815	0.637519	0.16403	0.54902	0.49815	0.373457	0.59381	0.234108	0.426667	0.50158	0.374956	0.653511	0.130981	0.43333	0.40158	0.320147	0.551911	0.13552	0.38667	0.35897	0.293775	0.520178	0.106017	0.386667	0.39857	0.318343	0.559644	0.106017
rs10590424	0.46337	0.49498	0.372231	0.635796	0.157408	0.52233	0.5	0.374759	0.612604	0.207798	0.5	0.49733	0.373046	0.621107	0.1875	0.533333	0.50025	0.374288	0.605244	0.218369	0.50667	0.49445	0.371374	0.6144	0.1934	0.52667	0.49666	0.372487	0.6056	0.211918	0.473333	0.49987	0.374098	0.635467	0.165214
rs3038530	0.47921	0.46578	0.357058	0.600067	0.169946	0.45243	0.4994	0.374456	0.644306	0.149156	0.4951	0.50112	0.374946	0.627307	0.183247	0.493333	0.49944	0.373886	0.626044	0.181733	0.52667	0.49666	0.372487	0.6056	0.211918	0.46	0.49523	0.371768	0.636178	0.154834	0.52	0.4759	0.361826	0.588711	0.205608
rs2307561	0.3901	0.39486	0.316669	0.556306	0.108013	0.51262	0.50044	0.374976	0.618403	0.198785	0.4951	0.49775	0.373258	0.623943	0.183247	0.486667	0.49523	0.371768	0.624978	0.176098	0.5	0.47739	0.362607	0.6008	0.1875	0.44667	0.44814	0.346899	0.594044	0.144941	0.506667	0.46948	0.358441	0.589511	0.1934
rs1610905	0.50297	0.4972	0.373347	0.620206	0.190112	0.47573	0.49498	0.372236	0.630755	0.167131	0.52941	0.49887	0.37382	0.606642	0.214558	0.56	0.48161	0.3648	0.5696	0.245601	0.48667	0.49523	0.371768	0.624978	0.176098	0.54	0.49184	0.370052	0.5928	0.224961	0.486667	0.49666	0.372487	0.6264	0.176098
rs5789826	0.49703	0.49519	0.372335	0.62117	0.184914	0.5165	0.49435	0.371919	0.610214	0.202355	0.42647	0.49919	0.373983	0.651624	0.130849	0.44	0.50087	0.3746	0.6488	0.140173	0.45333	0.50025	0.374288	0.643644	0.149827	0.52667	0.50111	0.374722	0.610044	0.211918	0.44	0.50025	0.374288	0.648178	0.140173
rs1799734	0.47129	0.46578	0.357058	0.603439	0.163589	0.52427	0.50047	0.374992	0.611963	0.209635	0.5	0.50046	0.374615	0.624231	0.1875	0.493333	0.50087	0.3746	0.627467	0.181733	0.49333	0.49944	0.373886	0.626044	0.181733	0.46667	0.4759	0.361826	0.614311	0.159962	0.573333	0.4973	0.372813	0.575911	0.260095
rs2308292	0.47327	0.44899	0.347949	0.585841	0.165161	0.54175	0.49973	0.374623	0.600758	0.226713	0.46078	0.49429	0.371516	0.635381	0.155431	0.5	0.49523	0.371768	0.618578	0.1875	0.48	0.466	0.35659	0.598844	0.170592	0.48667	0.48025	0.364094	0.610044	0.176098	0.466667	0.45851	0.352563	0.596978	0.159962
rs2307930	0.26931	0.27496	0.23696	0.435204	0.0516697	0.43689	0.4983	0.373908	0.6484	0.13799	0.45098	0.49949	0.374133	0.644175	0.148089	0.486667	0.49987	0.374098	0.6296	0.176098	0.48	0.46948	0.358441	0.602311	0.170592	0.39333	0.42406	0.33333	0.583911	0.109918	0.44	0.43666	0.3405	0.5848	0.140173
rs16458	0.48515	0.47927	0.364172	0.610889	0.174832	0.5068	0.4878	0.368582	0.608857	0.193516	0.4951	0.48098	0.364698	0.607218	0.183247	0.493333	0.4973	0.372813	0.623911	0.181733	0.52	0.50087	0.3746	0.6136	0.205608	0.44667	0.49523	0.371768	0.640978	0.144941	0.446667	0.45242	0.349251	0.598311	0.144941
rs140397390	0.45941	0.46983	0.359214	0.612191	0.154383	0.52427	0.49762	0.373562	0.609113	0.209635	0.51471	0.50064	0.374705	0.616734	0.200695	0.586667	0.50132	0.374822	0.570044	0.275185	0.49333	0.49846	0.373395	0.625067	0.181733	0.42667	0.4866	0.367376	0.638578	0.130981	0.586667	0.46948	0.358441	0.538311	0.275185
rs17515041	0.50891	0.49559	0.372537	0.615524	0.195417	0.51068	0.50048	0.374996	0.619482	0.197017	0.4951	0.50112	0.374946	0.627307	0.183247	0.506667	0.49944	0.373886	0.619378	0.1934	0.52667	0.50111	0.374722	0.610044	0.211918	0.39333	0.49362	0.370957	0.653244	0.109918	0.386667	0.44138	0.34315	0.602311	0.106017
rs2307661	0.48713	0.49498	0.372231	0.62568	0.176484	0.51262	0.50033	0.374924	0.618298	0.198785	0.47059	0.48731	0.367959	0.624519	0.163036	0.486667	0.49184	0.370052	0.6216	0.176098	0.52667	0.49184	0.370052	0.6008	0.211918	0.52	0.48161	0.3648	0.5944	0.205608	0.426667	0.47884	0.363363	0.630844	0.130981
rs34511541	0.47327	0.4846	0.366934	0.621414	0.165161	0.45437	0.497	0.373251	0.641207	0.150597	0.53922	0.49179	0.370246	0.593666	0.224178	0.366667	0.49184	0.370052	0.6552	0.0948979	0.49333	0.4973	0.372813	0.623911	0.181733	0.42	0.46776	0.357529	0.6216	0.126554	0.466667	0.466	0.35659	0.604444	0.159962
rs35605984	0.52871	0.49195	0.370693	0.600867	0.213883	0.49126	0.48162	0.365396	0.610402	0.179968	0.4902	0.48384	0.366175	0.612409	0.179065	0.513333	0.49523	0.371768	0.611644	0.199436	0.46667	0.4503	0.348089	0.5888	0.159962	0.48	0.49275	0.370516	0.625511	0.170592	0.493333	0.47884	0.363363	0.605511	0.181733
rs1160886	0.47921	0.47886	0.363959	0.613132	0.169946	0.5068	0.49855	0.374033	0.619602	0.193516	0.5049	0.49688	0.372822	0.618176	0.191825	0.453333	0.49445	0.371374	0.637867	0.149827	0.51333	0.49987	0.374098	0.616267	0.199436	0.44	0.50087	0.3746	0.6488	0.140173	0.506667	0.50158	0.374956	0.621511	0.1934
rs3042783	0.46139	0.4451	0.345801	0.586735	0.15589	0.47961	0.49227	0.37086	0.626359	0.170275	0.44118	0.49641	0.372586	0.644416	0.141006	0.426667	0.48161	0.3648	0.6336	0.130981	0.42667	0.47278	0.360185	0.6248	0.130981	0.46667	0.45449	0.350383	0.592978	0.159962	0.506667	0.48419	0.366137	0.604178	0.1934
rs1611048	0.46535	0.50021	0.374859	0.640243	0.158937	0.52233	0.49227	0.37086	0.604875	0.207798	0.48529	0.49775	0.373258	0.628556	0.174954	0.486667	0.48774	0.367959	0.617511	0.176098	0.5	0.50058	0.374455	0.623911	0.1875	0.46	0.4979	0.373115	0.638844	0.154834	0.5	0.49523	0.371768	0.618578	0.1875
rs61124555	0.47525	0.48698	0.368156	0.622951	0.166745	0.45437	0.48811	0.368739	0.632323	0.150597	0.4902	0.48731	0.367959	0.615869	0.179065	0.486667	0.49987	0.374098	0.6296	0.176098	0.45333	0.50087	0.3746	0.644267	0.149827	0.48667	0.49897	0.373652	0.628711	0.176098	0.486667	0.48988	0.369053	0.619644	0.176098
rs25552	0.45347	0.47499	0.361935	0.619539	0.149925	0.47573	0.49577	0.372632	0.631539	0.167131	0.5	0.49039	0.369535	0.614187	0.1875	0.44	0.466	0.35659	0.614044	0.140173	0.47333	0.49184	0.370052	0.627467	0.165214	0.42	0.49362	0.370957	0.647378	0.126554	0.466667	0.47278	0.360185	0.6112	0.159962
rs2308189	0.51485	0.48762	0.368486	0.60438	0.200829	0.46019	0.49414	0.371809	0.636184	0.154981	0.52451	0.48647	0.367533	0.597126	0.209862	0.453333	0.47278	0.360185	0.616267	0.149827	0.4	0.49275	0.370516	0.651111	0.11392	0.47333	0.46776	0.357529	0.603467	0.165214	0.546667	0.466	0.35659	0.562844	0.231696
rs199726575	0.49703	0.49088	0.37015	0.616865	0.184914	0.50485	0.49911	0.374312	0.621163	0.191783	0.44608	0.50064	0.374705	0.647011	0.144516	0.593333	0.49987	0.374098	0.563467	0.282956	0.54	0.4979	0.373115	0.598844	0.224961	0.51333	0.49897	0.373652	0.615378	0.199436	0.426667	0.50158	0.374956	0.653511	0.130981
rs2308112	0.46337	0.46983	0.359214	0.61067	0.157408	0.49709	0.49435	0.371919	0.620319	0.184964	0.4951	0.49977	0.367405	0.617304	0.174424	0.506667	0.50132	0.374822	0.621244	0.1934	0.51333	0.49184	0.370052	0.608267	0.199436	0.44	0.46948	0.358441	0.617511	0.140173	0.5	0.4979	0.373115	0.621244	0.1875
average	0.460557	0.459508	0.35227	0.596175	0.15972	0.491826	0.495949	0.372712	0.623377	0.1815	0.490039	0.494988	0.371622	0.621772	0.180156	0.493548	0.494025	0.37112	0.617038	0.185347	0.484516	0.485482	0.36654	0.614171	0.176298	0.470969	0.480001	0.363558	0.613124	0.166651	0.48	0.477848	0.362541	0.607386	0.173718
CPD	1					1					1					1					1					1					1
CPE	0.995602					0.998012					0.997918					0.998332					0.997603					0.996607					0.997395
